# Supplementary material for: Digging for historical data on the occurrence of benthic macrofaunal species in the southeastern Mediterranean
Source: Biodivers Data J. 2016 Nov 1;(4):e10071. doi: 10.3897/BDJ.4.e10071 (PMC5136655; doi:10.3897/BDJ.4.e10071)
Supplement: Supplementary material 1 — Extended Measurement or Facts [file biodiversity_data_journal-4-e10071-s001.csv]

eventID	measurementID	measurementType	measurementValue	measurementUnit	occurrenceID	measurementMethod	measurementDeterminedBy	measurementTypeID	measurementAccuracy	measurementRemarks
805	7813	maximumbodylength	4.5	mm	7799
849	6874	maximumbodylength	4	cm	6889
849	6873	maximumbodylength	12	cm	6888
839	6886	maximumbodylength	13	mm	6907
721	6882	maximumbodylength	8	mm	6901
721	6881	maximumbodylength	7	mm	6900
753	6883	maximumbodylength	8	mm	6904
727	6877	maximumbodylength	6	mm	6894
668	6878	maximumbodylength	5	mm	6895
668	6876	maximumbodylength	5.5	mm	6891
668	6879	maximumbodylength	3	mm	6896
772	6871	maximumbodylength	3.3	cm	6886
773	6872	maximumbodylength	3.3	cm	6887
656	6875	maximumbodylength	2.5	cm	6890
799	6880	maximumbodylength	3	mm	6898
805	7766	maximumbodylength	2	mm	7703
743	7767	maximumbodylength	2	mm	7704
668	7768	maximumbodylength	2	mm	7705
662	7769	maximumbodylength	2	mm	7804
851	7770	maximumbodylength	2.5	mm	7698
724	7771	maximumbodylength	2.5	mm	7700
807	7772	maximumbodylength	2.5	mm	7701
814	6884	maximumbodylength	7	mm	6905
830	6885	maximumbodylength	5	mm	6906
668	7773	maximumbodylength	2.5	mm	7706
777	7774	maximumbodylength	2.5	mm	7722
846	7775	maximumbodylength	2.5	mm	7723
805	7776	maximumbodylength	2.5	mm	7802
805	7777	maximumbodylength	3	mm	7695
724	7778	maximumbodylength	3	mm	7709
645	7779	maximumbodylength	3	mm	7718
805	7780	maximumbodylength	3	mm	7731
846	7781	maximumbodylength	3	mm	7759
845	7782	maximumbodylength	3	mm	7761
715	7783	maximumbodylength	3	mm	7767
697	7784	maximumbodylength	3.5	mm	7681
724	7785	maximumbodylength	3.5	mm	7708
750	7786	maximumbodylength	3.5	mm	7746
844	7787	maximumbodylength	3.5	mm	7796
805	7788	maximumbodylength	3.5	mm	7798
766	7789	maximumbodylength	4	mm	7679
668	7790	maximumbodylength	4	mm	7689
724	7791	maximumbodylength	4	mm	7699
817	7792	maximumbodylength	4	mm	7711
845	7793	maximumbodylength	4	mm	7754
734	7794	maximumbodylength	4	mm	7762
768	7795	maximumbodylength	4	mm	7764
745	7796	maximumbodylength	4	mm	7768
658	7797	maximumbodylength	4	mm	7769
748	7798	maximumbodylength	4	mm	7770
753	7799	maximumbodylength	4	mm	7791
668	7800	maximumbodylength	4	mm	7792
805	7801	maximumbodylength	4	mm	7801
715	7802	maximumbodylength	4	mm	7803
697	7803	maximumbodylength	4.5	mm	7678
851	7804	maximumbodylength	4.5	mm	7697
845	7805	maximumbodylength	4.5	mm	7721
668	7806	maximumbodylength	4.5	mm	7727
743	7807	maximumbodylength	4.5	mm	7732
703	7866	maximumbodylength	10	mm	7782
743	7868	maximumbodylength	10.5	mm	7728
844	7869	maximumbodylength	11	mm	7684
851	7870	maximumbodylength	11	mm	7806
759	7871	maximumbodylength	11.5	mm	7774
845	7872	maximumbodylength	15	mm	7685
721	7867	maximumbodylength	10.5	mm	7675
697	6923	maximumbodylength	6	mm	6927
718	6929	maximumbodylength	19	mm	7147
718	6924	maximumbodylength	7	mm	7155
803	6921	maximumbodylength	3	mm	6923
816	6932	maximumbodylength	80	mm	7074
826	6927	maximumbodylength	8	mm	7184
748	6922	maximumbodylength	4	mm	6910
664	6928	maximumbodylength	13	mm	7093
689	6930	maximumbodylength	19	mm	7202
652	6925	maximumbodylength	7	mm	7156
698	6931	maximumbodylength	45	mm	7198
714	6926	maximumbodylength	8	mm	6909
777	7140	maximumbodylength	13	mm	7293
776	7142	maximumbodylength	16	mm	7292
674	7138	maximumbodylength	11.5	mm	7297
651	7139	maximumbodylength	14	mm	7295
779	7141	maximumbodylength	13.2	mm	7287
715	7137	maximumbodylength	11.5	mm	7288
715	7136	maximumbodylength	11.2	mm	7289
745	7135	maximumbodylength	10.5	mm	7291
697	7133	maximumbodylength	10	mm	7343
721	7131	maximumbodylength	9.5	mm	7298
760	7132	maximumbodylength	10	mm	7301
673	7134	maximumbodylength	10.2	mm	7296
777	7095	maximumbodylength	2.9	mm	7313
719	7128	maximumbodylength	9.1	mm	7308
758	7113	maximumbodylength	10.5	mm	7300
795	7123	maximumbodylength	8.5	mm	7362
797	7088	maximumbodylength	2	mm	7277
693	7091	maximumbodylength	2.2	mm	7322
689	7124	maximumbodylength	8.8	mm	7310
772	7120	maximumbodylength	10.5	mm	7302
668	7109	maximumbodylength	5	mm	7285
645	7092	maximumbodylength	2.5	mm	7346
645	7087	maximumbodylength	1.5	mm	7286
725	7107	maximumbodylength	6	mm	7271
740	7127	maximumbodylength	9	mm	7345
750	7118	maximumbodylength	7.5	mm	7299
660	7122	maximumbodylength	8.1	mm	7309
660	7116	maximumbodylength	7	mm	7312
662	7089	maximumbodylength	2	mm	7278
786	7130	maximumbodylength	9.5	mm	7294
649	7121	maximumbodylength	8	mm	7363
851	7096	maximumbodylength	3.4	mm	7357
704	7119	maximumbodylength	7.5	mm	7316
703	7114	maximumbodylength	6.5	mm	7307
768	7112	maximumbodylength	6	mm	7284
845	7099	maximumbodylength	3.5	mm	7311
845	7094	maximumbodylength	3.7	mm	7315
805	7097	maximumbodylength	3.1	mm	7314
715	7126	maximumbodylength	9	mm	7344
715	7104	maximumbodylength	6.2	mm	7355
715	7102	maximumbodylength	3.7	mm	7321
745	7129	maximumbodylength	9.2	mm	7290
706	7106	maximumbodylength	5	mm	7270
706	7093	maximumbodylength	2.5	mm	7356
697	7117	maximumbodylength	7.2	mm	7352
697	7111	maximumbodylength	5.5	mm	7353
697	7101	maximumbodylength	5.4	mm	7320
718	7110	maximumbodylength	5	mm	7354
826	7100	maximumbodylength	4.1	mm	7348
826	7098	maximumbodylength	3.4	mm	7360
826	7090	maximumbodylength	2.9	mm	7361
748	7115	maximumbodylength	6.5	mm	7319
751	7125	maximumbodylength	10	mm	7317
751	7105	maximumbodylength	4.7	mm	7318
759	7103	maximumbodylength	4.1	mm	7347
773	7108	maximumbodylength	5	mm	7283
760	7552	maximumbodylength	16	mm	7473
760	7553	maximumbodylength	18	mm	7635
735	7554	maximumbodylength	20	mm	7548
768	7555	maximumbodylength	23.5	mm	7374
805	7808	maximumbodylength	4.5	mm	7760
668	7824	maximumbodylength	6	mm	7726
743	7825	maximumbodylength	6	mm	7730
805	7826	maximumbodylength	6	mm	7734
727	7827	maximumbodylength	6	mm	7771
655	7828	maximumbodylength	6	mm	7772
727	7829	maximumbodylength	6	mm	7781
707	7830	maximumbodylength	6.5	mm	7690
734	7831	maximumbodylength	6.5	mm	7694
716	7832	maximumbodylength	6.5	mm	7713
741	7833	maximumbodylength	6.5	mm	7716
851	7846	maximumbodylength	7	mm	7733
706	7811	maximumbodylength	4.5	mm	7787
735	7812	maximumbodylength	4.5	mm	7797
662	7814	maximumbodylength	4.5	mm	7805
782	7815	maximumbodylength	5	mm	7757
768	7816	maximumbodylength	5	mm	7776
715	7817	maximumbodylength	5	mm	7780
846	7818	maximumbodylength	5.5	mm	7702
703	7820	maximumbodylength	5.5	mm	7777
767	7821	maximumbodylength	6	mm	7680
817	7822	maximumbodylength	6	mm	7710
641	7823	maximumbodylength	6	mm	7717
748	7834	maximumbodylength	6.5	mm	7735
782	7835	maximumbodylength	6.5	mm	7758
745	7836	maximumbodylength	6.5	mm	7766
753	7837	maximumbodylength	6.5	mm	7790
734	7838	maximumbodylength	6.5	mm	7800
674	7839	maximumbodylength	7	mm	7682
735	7840	maximumbodylength	7	mm	7687
810	7841	maximumbodylength	7	mm	7688
734	7842	maximumbodylength	7	mm	7692
849	9428	maximumbodylength	100	mm	10168
849	9427	maximumbodylength	76.5	mm	10167
849	9426	maximumbodylength	35	mm	10166
734	7809	maximumbodylength	4.5	mm	7763
655	7810	maximumbodylength	4.5	mm	7786
845	7819	maximumbodylength	5.5	mm	7755
734	7843	maximumbodylength	7	mm	7693
668	7844	maximumbodylength	7	mm	7719
668	7845	maximumbodylength	7	mm	7720
805	7847	maximumbodylength	7	mm	7748
715	7848	maximumbodylength	7	mm	7765
715	7849	maximumbodylength	7	mm	7783
721	7850	maximumbodylength	7.5	mm	7676
741	7851	maximumbodylength	7.5	mm	7715
772	7852	maximumbodylength	7.5	mm	7752
658	7853	maximumbodylength	7.5	mm	7773
697	7854	maximumbodylength	7.5	mm	7775
753	7855	maximumbodylength	8	mm	7677
846	7856	maximumbodylength	8	mm	7683
740	7857	maximumbodylength	8	mm	7750
749	7858	maximumbodylength	8	mm	7751
777	7859	maximumbodylength	8	mm	7785
851	7860	maximumbodylength	8	mm	7807
846	7861	maximumbodylength	9	mm	7747
715	7862	maximumbodylength	9	mm	7779
727	7863	maximumbodylength	9.5	mm	7784
734	7864	maximumbodylength	10	mm	7686
805	7865	maximumbodylength	10	mm	7749
776	7527	maximumcarapacelength	17.9	mm	7593
668	7528	maximumcarapacelength	18.5	mm	7599
672	7529	maximumcarapacelength	19	mm	7498
795	7530	maximumcarapacelength	19.2	mm	7503
741	7531	maximumcarapacelength	19.5	mm	7408
753	7532	maximumcarapacelength	20	mm	7627
849	7533	maximumcarapacelength	20	mm	7632
783	7534	maximumcarapacelength	22	mm	7595
823	7535	maximumcarapacelength	22.5	mm	7509
845	7536	maximumcarapacelength	23.5	mm	7513
849	7537	maximumcarapacelength	27	mm	7631
795	7538	maximumcarapacelength	27.5	mm	7413
735	7539	maximumcarapacelength	28	mm	7508
735	7540	maximumcarapacelength	28.7	mm	7411
732	7541	maximumcarapacelength	33	mm	7403
732	7542	maximumcarapacelength	35	mm	7404
827	7543	maximumcarapacelength	35	mm	7512
808	7544	maximumcarapacelength	37	mm	7409
827	7545	maximumcarapacelength	38	mm	7511
732	7546	maximumcarapacelength	40	mm	7405
750	7547	maximumcarapacelength	55	mm	7470
752	7469	maximumcarapacelength	4	mm	7397
743	7470	maximumcarapacelength	6.3	mm	7558
677	7471	maximumcarapacelength	6.5	mm	7419
696	7472	maximumcarapacelength	6.5	mm	7565
686	7473	maximumcarapacelength	6.6	mm	7422
696	7474	maximumcarapacelength	7	mm	7564
755	7475	maximumcarapacelength	7	mm	7628
811	7476	maximumcarapacelength	7.7	mm	7554
678	7477	maximumcarapacelength	8	mm	7421
678	7478	maximumcarapacelength	8	mm	7578
727	7479	maximumcarapacelength	8	mm	7568
753	7480	maximumcarapacelength	8	mm	7398
649	7481	maximumcarapacelength	8.5	mm	7423
678	7482	maximumcarapacelength	8.5	mm	7420
750	7483	maximumcarapacelength	8.5	mm	7461
673	7484	maximumcarapacelength	8.7	mm	7576
722	7485	maximumcarapacelength	8.7	mm	7580
811	7486	maximumcarapacelength	8.8	mm	7555
675	7487	maximumcarapacelength	9	mm	7417
732	7488	maximumcarapacelength	9	mm	7663
746	7489	maximumcarapacelength	9	mm	7499
817	7490	maximumcarapacelength	9	mm	7399
793	7491	maximumcarapacelength	9.5	mm	7669
645	7492	maximumcarapacelength	9.7	mm	7573
662	7493	maximumcarapacelength	10	mm	7574
673	7494	maximumcarapacelength	10	mm	7415
675	7495	maximumcarapacelength	10	mm	7577
682	7496	maximumcarapacelength	10	mm	7579
724	7497	maximumcarapacelength	10	mm	7581
768	7498	maximumcarapacelength	10	mm	7559
771	7499	maximumcarapacelength	10	mm	7629
777	7500	maximumcarapacelength	10	mm	7570
677	7501	maximumcarapacelength	11	mm	7418
779	7502	maximumcarapacelength	11	mm	7561
659	7503	maximumcarapacelength	11.2	mm	7373
693	7504	maximumcarapacelength	11.6	mm	7464
819	7505	maximumcarapacelength	11.8	mm	7670
736	7506	maximumcarapacelength	12.6	mm	7665
736	7507	maximumcarapacelength	12.6	mm	7666
793	7508	maximumcarapacelength	12.8	mm	7591
675	7509	maximumcarapacelength	13	mm	7416
645	7510	maximumcarapacelength	13.5	mm	7598
795	7511	maximumcarapacelength	13.8	mm	7504
779	7512	maximumcarapacelength	14	mm	7592
657	7513	maximumcarapacelength	14.7	mm	7500
696	7514	maximumcarapacelength	15	mm	7620
777	7515	maximumcarapacelength	15	mm	7668
644	7516	maximumcarapacelength	15.5	mm	7597
740	7517	maximumcarapacelength	15.7	mm	7617
642	7518	maximumcarapacelength	16	mm	7619
673	7519	maximumcarapacelength	16	mm	7414
720	7520	maximumcarapacelength	16	mm	7586
808	7521	maximumcarapacelength	16	mm	7671
784	7522	maximumcarapacelength	16.5	mm	7596
695	7523	maximumcarapacelength	17	mm	7590
778	7524	maximumcarapacelength	17	mm	7594
743	7525	maximumcarapacelength	17.5	mm	7626
823	7526	maximumcarapacelength	17.5	mm	7510
805	7687	minimumbodylength	3	mm	7760
807	7661	minimumbodylength	2	mm	7701
805	7662	minimumbodylength	2	mm	7703
743	7663	minimumbodylength	2	mm	7704
668	7664	minimumbodylength	2	mm	7705
668	7665	minimumbodylength	2	mm	7706
817	7666	minimumbodylength	2	mm	7710
846	7667	minimumbodylength	2	mm	7759
662	7668	minimumbodylength	2	mm	7804
697	7669	minimumbodylength	2.5	mm	7681
805	7670	minimumbodylength	2.5	mm	7695
851	7671	minimumbodylength	2.5	mm	7697
851	7672	minimumbodylength	2.5	mm	7698
724	7673	minimumbodylength	2.5	mm	7699
724	7674	minimumbodylength	2.5	mm	7700
846	7675	minimumbodylength	2.5	mm	7702
777	7676	minimumbodylength	2.5	mm	7722
846	7677	minimumbodylength	2.5	mm	7723
706	7678	minimumbodylength	2.5	mm	7787
805	7679	minimumbodylength	2.5	mm	7802
846	7680	minimumbodylength	3	mm	7683
724	7681	minimumbodylength	3	mm	7708
724	7682	minimumbodylength	3	mm	7709
817	7683	minimumbodylength	3	mm	7711
645	7684	minimumbodylength	3	mm	7718
805	7685	minimumbodylength	3	mm	7731
743	7686	minimumbodylength	3	mm	7732
845	7688	minimumbodylength	3	mm	7761
715	7689	minimumbodylength	3	mm	7767
844	7690	minimumbodylength	3	mm	7796
750	7691	minimumbodylength	3.5	mm	7746
734	7692	minimumbodylength	3.5	mm	7762
805	7693	minimumbodylength	3.5	mm	7798
766	7694	minimumbodylength	4	mm	7679
668	7695	minimumbodylength	4	mm	7689
845	7696	minimumbodylength	4	mm	7754
782	7697	minimumbodylength	4	mm	7757
734	7698	minimumbodylength	4	mm	7763
768	7699	minimumbodylength	4	mm	7764
745	7700	minimumbodylength	4	mm	7768
658	7701	minimumbodylength	4	mm	7769
748	7702	minimumbodylength	4	mm	7770
753	7703	minimumbodylength	4	mm	7791
668	7704	minimumbodylength	4	mm	7792
805	7706	minimumbodylength	4	mm	7801
715	7707	minimumbodylength	4	mm	7803
697	7708	minimumbodylength	4.5	mm	7678
849	6858	minimumbodylength	4	cm	6889
849	6857	minimumbodylength	9.3	cm	6888
839	6870	minimumbodylength	13	mm	6907
721	6866	minimumbodylength	7	mm	6901
721	6865	minimumbodylength	7	mm	6900
753	6867	minimumbodylength	7	mm	6904
727	6861	minimumbodylength	6	mm	6894
668	6862	minimumbodylength	5	mm	6895
668	6860	minimumbodylength	5.5	mm	6891
668	6863	minimumbodylength	3	mm	6896
772	6855	minimumbodylength	3.3	cm	6886
773	6856	minimumbodylength	3.3	cm	6887
656	6859	minimumbodylength	2.5	cm	6890
799	6864	minimumbodylength	3	mm	6898
814	6868	minimumbodylength	7	mm	6905
830	6869	minimumbodylength	5	mm	6906
845	7709	minimumbodylength	4.5	mm	7721
668	7710	minimumbodylength	4.5	mm	7727
655	7711	minimumbodylength	4.5	mm	7786
735	7712	minimumbodylength	4.5	mm	7797
662	7713	minimumbodylength	4.5	mm	7805
845	7714	minimumbodylength	5	mm	7685
741	7715	minimumbodylength	5	mm	7716
668	7716	minimumbodylength	5	mm	7719
768	7717	minimumbodylength	5	mm	7776
715	7718	minimumbodylength	5	mm	7780
727	7731	minimumbodylength	6	mm	7771
655	7732	minimumbodylength	6	mm	7772
727	7733	minimumbodylength	6	mm	7781
707	7734	minimumbodylength	6.5	mm	7690
748	7735	minimumbodylength	6.5	mm	7735
745	7736	minimumbodylength	6.5	mm	7766
753	7737	minimumbodylength	6.5	mm	7790
734	7738	minimumbodylength	6.5	mm	7800
721	7739	minimumbodylength	7	mm	7676
674	7740	minimumbodylength	7	mm	7682
735	7741	minimumbodylength	7	mm	7687
810	7742	minimumbodylength	7	mm	7688
734	7743	minimumbodylength	7	mm	7693
668	7744	minimumbodylength	7	mm	7720
805	7745	minimumbodylength	7	mm	7748
703	7746	minimumbodylength	7	mm	7782
715	7747	minimumbodylength	7	mm	7783
851	7748	minimumbodylength	7	mm	7806
741	7749	minimumbodylength	7.5	mm	7715
772	7750	minimumbodylength	7.5	mm	7752
658	7751	minimumbodylength	7.5	mm	7773
697	7752	minimumbodylength	7.5	mm	7775
715	7753	minimumbodylength	7.5	mm	7779
753	7754	minimumbodylength	8	mm	7677
740	7755	minimumbodylength	8	mm	7750
749	7756	minimumbodylength	8	mm	7751
777	7757	minimumbodylength	8	mm	7785
851	7758	minimumbodylength	8	mm	7807
846	7759	minimumbodylength	9	mm	7747
727	7760	minimumbodylength	9.5	mm	7784
805	7761	minimumbodylength	10	mm	7749
743	7763	minimumbodylength	10.5	mm	7728
844	7764	minimumbodylength	11	mm	7684
759	7765	minimumbodylength	11.5	mm	7774
721	7762	minimumbodylength	10.5	mm	7675
697	6913	minimumbodylength	6	mm	6927
718	6917	minimumbodylength	19	mm	7147
718	6911	minimumbodylength	5	mm	7155
816	6920	minimumbodylength	80	mm	7074
826	6915	minimumbodylength	8	mm	7184
748	6910	minimumbodylength	4	mm	6910
664	6916	minimumbodylength	13	mm	7093
689	6918	minimumbodylength	19	mm	7202
652	6912	minimumbodylength	5	mm	7156
698	6919	minimumbodylength	45	mm	7198
714	6914	minimumbodylength	8	mm	6909
803	6909	minimumbodylength	1	mm	6923
740	7071	minimumbodylength	9	mm	7345
777	7084	minimumbodylength	13	mm	7293
777	7039	minimumbodylength	2.9	mm	7313
719	7072	minimumbodylength	9.1	mm	7308
758	7057	minimumbodylength	6	mm	7300
760	7076	minimumbodylength	10	mm	7301
795	7067	minimumbodylength	8.5	mm	7362
797	7032	minimumbodylength	2	mm	7277
693	7035	minimumbodylength	2.2	mm	7322
689	7068	minimumbodylength	8.8	mm	7310
673	7078	minimumbodylength	10.2	mm	7296
772	7064	minimumbodylength	8	mm	7302
776	7086	minimumbodylength	16	mm	7292
668	7053	minimumbodylength	5	mm	7285
645	7036	minimumbodylength	2.5	mm	7346
645	7031	minimumbodylength	1.5	mm	7286
725	7051	minimumbodylength	5	mm	7271
750	7062	minimumbodylength	7.5	mm	7299
660	7066	minimumbodylength	8.1	mm	7309
660	7060	minimumbodylength	7	mm	7312
662	7033	minimumbodylength	2	mm	7278
674	7082	minimumbodylength	11.5	mm	7297
786	7074	minimumbodylength	9.5	mm	7294
649	7065	minimumbodylength	8	mm	7363
651	7083	minimumbodylength	12	mm	7295
779	7085	minimumbodylength	13.2	mm	7287
851	7040	minimumbodylength	3	mm	7357
704	7063	minimumbodylength	7.5	mm	7316
703	7058	minimumbodylength	6.5	mm	7307
768	7056	minimumbodylength	6	mm	7284
845	7043	minimumbodylength	3.5	mm	7311
845	7038	minimumbodylength	2.8	mm	7315
805	7041	minimumbodylength	3.1	mm	7314
715	7081	minimumbodylength	11.5	mm	7288
715	7080	minimumbodylength	11.2	mm	7289
715	7070	minimumbodylength	9	mm	7344
715	7048	minimumbodylength	4.5	mm	7355
715	7046	minimumbodylength	3.7	mm	7321
745	7079	minimumbodylength	10.5	mm	7291
745	7073	minimumbodylength	9.2	mm	7290
706	7050	minimumbodylength	5	mm	7270
706	7037	minimumbodylength	2.5	mm	7356
697	7077	minimumbodylength	10	mm	7343
697	7061	minimumbodylength	7.2	mm	7352
697	7055	minimumbodylength	5.5	mm	7353
697	7045	minimumbodylength	3.7	mm	7320
718	7054	minimumbodylength	5	mm	7354
721	7075	minimumbodylength	9.5	mm	7298
826	7044	minimumbodylength	3.6	mm	7348
826	7042	minimumbodylength	3.4	mm	7360
826	7034	minimumbodylength	2	mm	7361
748	7059	minimumbodylength	6.5	mm	7319
751	7069	minimumbodylength	9	mm	7317
751	7049	minimumbodylength	4.7	mm	7318
759	7047	minimumbodylength	4.1	mm	7347
773	7052	minimumbodylength	5	mm	7283
760	7548	minimumbodylength	16	mm	7473
760	7549	minimumbodylength	18	mm	7635
735	7550	minimumbodylength	20	mm	7548
805	7705	minimumbodylength	4	mm	7799
851	7728	minimumbodylength	6	mm	7733
668	7719	minimumbodylength	5.5	mm	7726
845	7720	minimumbodylength	5.5	mm	7755
703	7721	minimumbodylength	5.5	mm	7777
767	7722	minimumbodylength	6	mm	7680
734	7723	minimumbodylength	6	mm	7686
734	7724	minimumbodylength	6	mm	7692
716	7725	minimumbodylength	6	mm	7713
641	7726	minimumbodylength	6	mm	7717
743	7727	minimumbodylength	6	mm	7730
805	7729	minimumbodylength	6	mm	7734
715	7730	minimumbodylength	6	mm	7765
768	7551	minimumbodylength	23.5	mm	7374
849	9425	minimumbodylength	100	mm	10168
849	9424	minimumbodylength	76.5	mm	10167
849	9423	minimumbodylength	35	mm	10166
743	7446	minimumcarapacelength	17.5	mm	7626
823	7447	minimumcarapacelength	17.5	mm	7510
776	7448	minimumcarapacelength	17.9	mm	7593
668	7449	minimumcarapacelength	18.5	mm	7599
672	7450	minimumcarapacelength	19	mm	7498
795	7451	minimumcarapacelength	19.2	mm	7503
741	7452	minimumcarapacelength	19.5	mm	7408
753	7453	minimumcarapacelength	20	mm	7627
849	7454	minimumcarapacelength	20	mm	7632
783	7455	minimumcarapacelength	22	mm	7595
823	7456	minimumcarapacelength	22.5	mm	7509
845	7457	minimumcarapacelength	23.5	mm	7513
849	7458	minimumcarapacelength	27	mm	7631
795	7459	minimumcarapacelength	27.5	mm	7413
735	7460	minimumcarapacelength	28	mm	7508
735	7461	minimumcarapacelength	28.7	mm	7411
732	7462	minimumcarapacelength	33	mm	7403
732	7463	minimumcarapacelength	35	mm	7404
827	7464	minimumcarapacelength	35	mm	7512
808	7465	minimumcarapacelength	37	mm	7409
827	7466	minimumcarapacelength	38	mm	7511
732	7467	minimumcarapacelength	40	mm	7405
750	7468	minimumcarapacelength	55	mm	7470
752	7390	minimumcarapacelength	4	mm	7397
743	7391	minimumcarapacelength	6.3	mm	7558
677	7392	minimumcarapacelength	6.5	mm	7419
696	7393	minimumcarapacelength	6.5	mm	7565
686	7394	minimumcarapacelength	6.6	mm	7422
696	7395	minimumcarapacelength	7	mm	7564
755	7396	minimumcarapacelength	7	mm	7628
811	7397	minimumcarapacelength	7.7	mm	7554
678	7398	minimumcarapacelength	8	mm	7421
678	7399	minimumcarapacelength	8	mm	7578
727	7400	minimumcarapacelength	8	mm	7568
753	7401	minimumcarapacelength	8	mm	7398
649	7402	minimumcarapacelength	8.5	mm	7423
678	7403	minimumcarapacelength	8.5	mm	7420
750	7404	minimumcarapacelength	8.5	mm	7461
673	7405	minimumcarapacelength	8.7	mm	7576
722	7406	minimumcarapacelength	8.7	mm	7580
811	7407	minimumcarapacelength	8.8	mm	7555
675	7408	minimumcarapacelength	9	mm	7417
732	7409	minimumcarapacelength	9	mm	7663
746	7410	minimumcarapacelength	9	mm	7499
817	7411	minimumcarapacelength	9	mm	7399
793	7412	minimumcarapacelength	9.5	mm	7669
645	7413	minimumcarapacelength	9.7	mm	7573
662	7414	minimumcarapacelength	10	mm	7574
673	7415	minimumcarapacelength	10	mm	7415
675	7416	minimumcarapacelength	10	mm	7577
682	7417	minimumcarapacelength	10	mm	7579
724	7418	minimumcarapacelength	10	mm	7581
768	7419	minimumcarapacelength	10	mm	7559
771	7420	minimumcarapacelength	10	mm	7629
777	7421	minimumcarapacelength	10	mm	7570
677	7422	minimumcarapacelength	11	mm	7418
779	7423	minimumcarapacelength	11	mm	7561
659	7424	minimumcarapacelength	11.2	mm	7373
693	7425	minimumcarapacelength	11.6	mm	7464
819	7426	minimumcarapacelength	11.8	mm	7670
736	7427	minimumcarapacelength	12.6	mm	7665
736	7428	minimumcarapacelength	12.6	mm	7666
793	7429	minimumcarapacelength	12.8	mm	7591
675	7430	minimumcarapacelength	13	mm	7416
645	7431	minimumcarapacelength	13.5	mm	7598
795	7432	minimumcarapacelength	13.8	mm	7504
779	7433	minimumcarapacelength	14	mm	7592
657	7434	minimumcarapacelength	14.7	mm	7500
696	7435	minimumcarapacelength	15	mm	7620
777	7436	minimumcarapacelength	15	mm	7668
644	7437	minimumcarapacelength	15.5	mm	7597
740	7438	minimumcarapacelength	15.7	mm	7617
642	7439	minimumcarapacelength	16	mm	7619
673	7440	minimumcarapacelength	16	mm	7414
720	7441	minimumcarapacelength	16	mm	7586
808	7442	minimumcarapacelength	16	mm	7671
784	7443	minimumcarapacelength	16.5	mm	7596
695	7444	minimumcarapacelength	17	mm	7590
778	7445	minimumcarapacelength	17	mm	7594
